# Supplementary material for: Anti-Inflammatory and Wound Healing Properties of Different Honey Varieties from Romania and Correlations to Their Composition
Source: Life (Basel). 2024 Sep 20;14(9):1187. doi: 10.3390/life14091187 (PMC11432766; doi:10.3390/life14091187)
Supplement: Supplementary file 1 [file life-14-01187-s001.zip]

Archive with 1 entries (1 files):
- life-3173667-supplementary.pdf
